# Supplementary material for: Densified HKUST-1 Monoliths as a Route to High Volumetric and Gravimetric Hydrogen Storage Capacity
Source: J Am Chem Soc. 2022 Jul 25;144(30):13729–39. doi: 10.1021/jacs.2c04608 (PMC9354247; doi:10.1021/jacs.2c04608)
Supplement: Supplementary file 2 — ja2c04608_si_002.xlsx [file ja2c04608_si_002.xlsx]

## Sheet: literature-survey
	No.	Title	No. of Materials studied	Database	Conditions	PCA	ML	Link	Year	Remarks
	1	High-Throughput Screening of Porous Crystalline Materials for Hydrogen Storage Capacity near Room Temperature	18383	Database of hypothetical MOFs	2 and 100 bar at 243 K	No	No	https://pubs.acs.org/doi/full/10.1021/jp4122326	2014	Structures based on MOF and PAF precursors were generated using crystal enumeration algorithms. GCMC simulations on the MOFs were performed using RASPA. 20,000 equilibration cycles and 20,000 production cycles
	2	High-Throughput Screening of Metal–Organic Frameworks for Hydrogen Storage at Cryogenic Temperature	137,953	Database of hypothetical MOFs	loading at 100 bar and desorption at 2 bar and 77 K	No	No	https://pubs.acs.org/doi/full/10.1021/acs.jpcc.6b08729	2016	The MOFs in this work are generated from 102 building blocks. GCMC simulations on the MOFs were performed using RASPA. 1,000 equilibration cycles and 2,000 production cycles
	3	Evaluating topologically diverse metal–organic frameworks for cryo-adsorbed hydrogen storage	13512	Database of hypothetical MOFs	100 bar/77 K and 5 bar/160 K	No	No	https://pubs.rsc.org/en/content/articlelanding/2016/ee/c6ee02104b	2016	GCMC simulations on the MOFs were performed using RASPA. 1,000 equilibration cycles and 2,000 production cycles
	4	Balancing gravimetric and volumetric hydrogen density in MOFs	5309	UM/CoreMOF (non-hypothetical)	usable capacities are computed for a pressure swing between 5 and 100 bar and 77 K	No	No	https://pubs.rsc.org/en/content/articlelanding/2017/EE/c7ee02477k#cit27	2017	The total gravimetric and volumetric hydrogen capacities of all MOFs were evaluated at 77 K and 35 bar using the Chahine rule. GCMC simulations were also run using RASPA to calculate deliverable capacities. 10,000 equilbration cycles and 10,000 production cycles
	5	Materials Genome in action: identifying the performance limits of physical hydrogen storage	850000	Nanoporous Materials Genome - combination of both hypothetical and experimentally derived structures	1 and 100 bar at 77 K	No	Yes	https://pubs.acs.org/doi/10.1021/acs.chemmater.6b04933	2017	GCMC simulations on all IZA Zeolites and hypothetical zeolites (first stage) + 1000 (second stage) + 1000 (third stage) structures. For second and third stage, structures selected were based on the results from the neural network.
	6	Attainable Volumetric Targets for Adsorption-Based Hydrogen Storage in Porous Crystals: Molecular Simulation and Machine Learning	~18,000 GCMC simulations (105 CIF files downloaded from SI)	Database of hypothetical MOFs was constructed using ToBaCCo	100, 65, 35, 5, and 1 bar, and the considered temperatures were 77, 160, and 295 K, best performance obtained at 100 bar/77 K to 5 bar/160 K	No	Yes	https://pubs.acs.org/doi/10.1021/acs.jpcc.8b09420	2018	The studied frameworks are based on 17 pore topologies and feature alchemical catecholate sites. GCMC simulations on the MOFs were performed using RASPA. 2,000 equilibration cycles and 2,000 production cycles
	7	Energy-based descriptors to rapidly predict hydrogen storage in metal–organic frameworks	54,776 experimental MOFs (GCMC simulations on only ~2% of them - 1000 structures)	CCDC MOF subset	100 bar and 2 bar at 77 K	No	Yes	https://pubs.rsc.org/en/Content/ArticleLanding/ME/2019/C8ME00050F	2019	GCMC simulations on the MOFs were performed using RASPA. 3,000 equilibration cycles and 3,000 production cycles
	8	Fingerprinting diverse nanoporous materials for optimal hydrogen storage conditions using meta-learning	216 zeolites + 70 hypothetical all-silica zeolites with high predicted synthesizability + 200 MOFs (all hypothetical) + 45 configurations drawn from nine different hyper-cross-linked polymers	IZA-SC and PCOD zeolite database + Hypothetical/ (ToBaCCo) MOF database	64 combinations of eight temperatures and eight pressures: T = 77.00, 92.40, 110.88, 133.06, 159.67, 191.60, 229.92, and 275.90 K and p = 1.00, 2.71, 7.39, 20.09, 30.00, 54.60, 148.4, and 403.4 bar	Yes	Yes	https://advances.sciencemag.org/content/7/30/eabg3983.full	2021	GCMC simulations on the MOFs were performed using RASPA. 5,000 equilibration cycles and 5,000 production cycles
	9	Exceptional hydrogen storage achieved by screening nearly half a million metal-organic frameworks	Initial screen on 493,458 structures (15,235 real MOFs and 478,205 hypothetical MOFs) and GCMC simulations on 43,777 MOFs	Northwestern, University of Ottawa, mail-order, in silico deliverable, in silico surface, MOF-74 analogs, ToBaCCo, and Zr-MOFs databases. Eighteen additional MOFs were included based on “in-house” designs	77 K and 35 bar for initial screen. For first GCMC screening pressure swing between 5 and 100 bar at 77 K. For second GCMC screening 77 K/100 bar and 160 K/5 bar.	No	No	https://www.nature.com/articles/s41467-019-09365-w	2019	MOFs were down-selected using an initial screen based on crystallographic properties and the Chahine rule. First GCMC screening (43,777 MOFs) was run for 1000 equlibriation cycles and 1000 production cycles. Second GCMC screening (6,059 MOFs) for high performing MOFs was run for 10,000 equilibration cycles and 10,000 production cycles. GCMC simulations are perfomed using RASPA
	10	Balancing volumetric and gravimetric uptake in highly porous materials for clean energy	2800 MOFs	Database of hypothetical MOFs was constructed using ToBaCCo	77 K/100 bar → 160 K/5 bar	No	No	https://science.sciencemag.org/content/368/6488/297	2020	GCMC simulations on the MOFs were performed using RASPA. 3,000 equilibration cycles and 3,000 production cycles
	11	Predicting hydrogen storage in MOFs via machine learning	Total 918,734 MOFs screened. 54,918 MOFs addtionally screened using GCMC simulations (randomly selected from a mixture of hypothetical and experimentally determined structures from the 495,305 entry HyMARC database) + 43, 777 MOFs from previous study (No. 9)	423,429 additional compounds were added from 7 additional datasets: BJT (Beijing, Jiangsu, Tianjin) MOFs,81 R-WLLFHS,41,87 MTV,82 CSM-2018-I,42 CSM-2018-II,43 and CSM-2019-I,44 and selected MOFs from the CSD 2017 dataset + structures from previous study (No. 9)	Deliverable capacity between 5-100 bar at 77 K	No	Yes	https://www.sciencedirect.com/science/article/pii/S2666389921001240	2021	The present dataset includes approximately 74,000 MOFs having open metal sites (OMS), comprising roughly 8% of the total dataset. As the interatomic potential used in the GCMC calculations are not tuned to capture the unique aspects of the H2-OMS interaction, it is possible that the calculated capacities for this class of MOFs will be less accurate. GCMC calculations for a given T,P condition wer…
